# Supplementary material for: The changing epidemiology of hepatitis B and C infections in Nanoro, rural Burkina Faso: a random sampling survey
Source: BMC Infect Dis. 2020 Jan 15;20:46. doi: 10.1186/s12879-019-4731-7 (PMC6964067; doi:10.1186/s12879-019-4731-7)
Supplement: Supplementary file 1 — Additional file 1. Questionnaires used in the study. Appendix 1a is questionnaire for children and appendix 1b for mothers. These questionnaires were solely developed for this study and it mainly included the demographic information, vaccination status of the children, general knowledge on the hepatitis B virus infection and the available of vaccination. [file 12879_2019_4731_MOESM1_ESM.zip]

Archive with 2 entries (2 files):
- 19 12 05 Appendix 1aR5.docx
- 19 12 05 Appendix 1bR5.docx
